# Supplementary material for: ForePass outperforms Semaglutide in weight control, glucose metabolism, and gut microbiota in swine
Source: Diabetes Obes Metab. 2025 Sep 30;27(12):7587–601. doi: 10.1111/dom.70167 (PMC12587247; doi:10.1111/dom.70167)
Supplement: Supplementary file 1 — Data S1: Supporting Information [file DOM-27-7587-s001.zip]

Archive with 4 entries (4 files):
- dom-25-2790-op-File009.docx
- dom-25-2790-op-File010.xls
- dom-25-2790-op-File011.pdf
- dom-25-2790-op-File012.pdf
