# Supplementary material for: ForePass outperforms Semaglutide in weight control, glucose metabolism, and gut microbiota in swine
Source: Diabetes Obes Metab. 2025 Sep 30;27(12):7587–601. doi: 10.1111/dom.70167 (PMC12587247; doi:10.1111/dom.70167)
Supplement: Supplementary file 1 — Data S1: Supporting Information [file DOM-27-7587-s001.zip › dom-25-2790-op-File010.xls]

## Sheet: Foglio3
ID	Intervention	Glucose_0	Glucose_10	Glucose_15	Glucose_20	Glucose_25	Glucose_30	Glucose_40	Glucose_60	Glucose_80	Glucose_100	Glucose_120	Glucose_140	Glucose_160	Glucose_180	Insulin_0	Insulin_10	Insulin_15	Insulin_20	Insulin_25	Insulin_30	Insulin_40	Insulin_60	Insulin_80	Insulin_100	Insulin_120	Insulin_140	Insulin_160	Insulin_180	Cpep_0	Cpep_10	Cpep_15	Cpep_20	Cpep_25	Cpep_30	Cpep_40	Cpep_60	Cpep_80	Cpep_100	Cpep_120	Cpep_140	Cpep_160	Cpep_180
30	Semaglutide	2.886	5.883	5.8275	5.994	5.6055	5.55	6.1605	6.438	6.2715	5.994	5.6055	5.883	5.994	5.55	232.9	269.2	372.6	374.8	364.9	364.9	361.6	364.9	348.4	339.6	333	314.3	287.9	271.4	517	832.6	1743.2	1963	1567	1446	1022.6	917.4	729.3	720.1	729.3	615.4	629.3	615.4
31	Semaglutide	3.885	4.7175	4.884	4.9395	4.8285	4.884	4.9395	4.9395	5.217	5.328	4.884	4.995	4.884	4.7175	240.6	279.1	342.9	349.5	340.7	342.9	335.2	324.2	326.4	328.6	319.8	306.6	282.4	261.5	568	985.5	1780.3	1688.2	1553	1189.6	1058.4	882.3	771	780.3	747.8	666.3	671	671
32	Semaglutide	3.1635	4.9395	4.1625	4.4955	4.4955	4.662	4.995	4.9395	5.0505	5.9385	5.7165	5.8275	5.661	5.2725	246.1	283.5	314.3	372.6	352.8	349.5	323.1	307.7	308.8	297.8	290.1	276.9	267	268.1	589	934.6	1854.4	1987	1537.2	1069	1070.8	1016.7	831.2	771	771	694.2	652.5	652.5
33	Semaglutide	3.52425	4.8285	4.52325	4.7175	4.662	4.773	4.96725	4.9395	5.13375	5.63325	5.30025	5.41125	5.2725	4.995	238.4	273.6	287.9	371.5	368.2	361.6	309.9	297.8	282.4	280.2	278	279.1	268.1	267	601	999.5	2007.4	2012	1598	1222	837.2	863.7	849.9	826.6	831.2	643.2	652.5	633.9
34	ForePass	2.442	2.22	2.109	2.331	2.4975	2.553	3.219	3.441	4.329	4.995	4.4955	4.329	4.3845	3.441	201	241.1	305.54	315.56	309.11	308.08	305.4	304.77	296.23	284.06	279.96	266.83	237.82	228.22	542	742	962	1501	1326	1239	981	921	810	650	628	675	623	625
35	ForePass	1.9425	2.664	2.664	2.664	2.4975	2.4975	2.6085	2.7195	2.664	2.7195	2.664	2.775	2.8305	2.775	203.88	240.28	294.69	307.41	284.67	287.47	284.96	279.99	279.08	284.69	268.8	258.22	237.6	226.05	510	526	731	942	1345	1253	923	937	864	745	673	643	645	644
36	ForePass	2.6085	2.331	2.3865	2.2755	2.109	1.9425	2.4975	2.4975	2.442	2.553	2.664	2.886	3.0525	2.886	207.71	237.45	263.69	309.1	290.56	288.39	278.11	269.14	266.05	255.14	242.63	230.51	228.63	228.63	567	739	938	1512	1264	1049	1012	836	791	762	651	653	637	634
37	ForePass	2.331	2.442	2.3865	2.442	2.3865	2.331	2.775	2.886	3.1635	3.3855	3.2745	3.33	3.441	3.0525	200.62	230.93	243.03	314.18	309.72	296.49	265.14	262.34	252.05	240.8	238.34	237.71	225.25	224.04	612	803	1022	1406	1238	1154	1102	1006	632	630	642	659	637	632
35	SHAM-Op	4.54545	5.84415	6.85425	7.43145	6.3492	6.4935	6.13275	5.84415	5.98845	5.84415	5.84415	5.98845	5.69985	5.4834	250.28	457.68	517.06	734.11	495.56	473.52	450.4	392.81	358.08	293.69	291.18	283.42	281.25	280.62	641	1047	281	3001	1954	1863	1308	796	681	653	642	642	641	643
39	SHAM-Op	4.9062	5.3391	5.6277	6.56565	6.99855	6.70995	6.7821	6.56565	6.6378	6.56565	6.27705	5.69985	4.68975	4.6176	239.98	355.53	468.73	671.4	496.67	480.75	451.32	376.6	373.76	368.69	364.88	354.18	346.31	343.18	685	1219	2139	2598	1836	1495	986	812	706	698	683	684	684	684
41	SHAM-Op	5.0505	5.84415	6.42135	6.56565	8.9466	8.44155	7.57575	8.15295	8.44155	8.2251	7.215	6.9264	6.42135	5.26695	240.62	423.34	435.21	530.56	470.57	487.28	453.81	360.06	356.06	346.94	346.65	343.18	341.3	340.67	658.1	1159.3	2199.5	3126.3	1774	1169	1023	946	801	749	703	716	703	703
42	SHAM-Op	2.3088	2.95815	2.95815	3.39105	3.53535	4.9062	4.0404	4.54545	5.12265	5.0505	5.6277	5.98845	6.2049	5.41125	232.77	326.78	397.54	609.18	540.28	460.01	451.28	351.67	350.7	335.07	321.09	319.5	303.72	298.08	606	1239	2395	3255	2087	1568	1125	896	731	701	703	699	638	635
Type of Surgery	Baseline Weight (kg)	1 Week Weight (kg)	2 Week Weight (kg)	3 Week Weight (kg)	4 Week Weight (kg)
ForePass	48	48.5	50	51.5	51.5
ForePass	50	48.5	51	53.5	51
ForePass	43	40.5	44	45.5	44.5
ForePass	45	42.5	46	48.5	47
SHAM	46.5	49.5	52.5	58	66
SHAM	45	54.5	57	62	64
SHAM	46	47.5	50	56.5	67
SHAM	45	50.5	53.2	58.8	67
Semaglutide	44	51	53	55	61
Semaglutide	45	51	54	57	61
Semaglutide	43	49	52	56	60
Semaglutide	48	53	56	60	63

## Sheet: Risultati maiali
ID	Trattamento	Peso	SI x 10^4 (min^-1 x pM^-1)	Sg x 10^2 (min^-1)	p x 10 ^2 (per min)	fiS x 10^9 (min^-1)	fiD x 10^9	FI x 10^9 (min^-1)	AUCisr (nmol)	DI (min^-2 x pM^-1)	Note
		Kg	Insulin sensitivity	Glucose Effectiveness	Minimal model parameter (The rate constant describing the dynamics of insulin action)	Static beta-cell glucose sensitivity	Dynamic beta-cell glucose sensitivity	Total beta-cell glucose sensitivity	Total Insulin secretion	Disposition Index
30	Semaglutide	61	1.84	1.95	0.41	31.12	695.02	37.56	88.93	69.1104
31	Semaglutide	61	1.45	1.46	0.49	35.87	597.97	43.35	89.24	62.8575
32	Semaglutide	60	1.21	1.25	0.27	29.98	896.1	37.17	79.52	44.9757
33	Semaglutide	63	0.86	1.01	0.72	32.58	797.04	39.87	90.15	34.2882
34	ForePass	51.5	2.93	1.3	0.15	27.75	766.42	37.89	70.51	111.018
35	ForePass	51	3.16	3.53	0.93	55.14	798.76	61.76	92.69	195.162
36	ForePass	44.5	3.25	1.89	0.55	50.59	312.38	52.54	63.01	170.755
37	ForePass	47	1.66	1.47	0.57	30.32	618.45	38.92	81.56	64.6072
35	SHAM-Op	66	0.32	0.94	0.2	77.74	977.41	79.59	96.89	25.4688
39	SHAM-Op	64	0.36	1.12	0.21	67.64	897.05	68.66	92.66	24.7176
41	SHAM-Op	67	0.27	1.14	0.23	60.18	994.51	69.76	92.09	18.8352
42	SHAM-Op	67	2.17	2.78	0.9	32.12	994.55	40.32	83.12	87.4944
MEAN	Semaglutide		1.34	1.4175	0.4725	32.3875	746.533	39.4875	86.96	52.8079
	ForePass		2.75	2.0475	0.55	40.95	624.003	47.7775	76.9425	135.385
	SHAM-Op		0.78	1.495	0.385	59.42	965.88	64.5825	91.19	39.129
SEM	Semaglutide		0.206034	0.199891	0.0941962	1.27696	64.3207	1.41866	2.49347	8.01607
	ForePass		0.369527	0.509483	0.159374	6.96134	111.041	5.73302	6.48586	29.4782
	SHAM-Op		0.463699	0.430687	0.17178	9.78544	23.2955	8.45245	2.89519	16.1899

## Sheet: Tabelle risultati
	MAIALI (MEAN ± SEM)
	Semaglutide	ForePass	SHAM-Op	pSemaglutide/Forepass	pSHAM/Forepass	pSemaglutide/SHAM
SI x 10^4 (min^-1 x pM^-1)	1,34 ± 0,21	2,75 ± 0,37	0,78 ± 0,46	0.043	0.043	NS
Sg x 10^2 (min^-1)	1,42 ± 0,20	2,05 ± 0,51	1,49 ± 0,43	NS	NS	NS
p x 10 ^2 (per min)	0,47 ± 0,09	0,55 ± 0,16	0,38 ± 0,17	NS	NS	NS
fiS x 10^9 (min^-1)	32,39 ± 1,28	40,95 ± 6,96	59,42 ± 9,78	NS	NS	NS
fiD x 10^9	746,53 ± 64,32	624 ± 111,04	965,88 ± 23,29	NS	0.021	0.021
FI x 10^9 (min^-1)	39,49 ± 1,42	47,78 ± 5,73	64,58 ± 8,45	NS	NS	0.043
AUCisr (nmol)	86,96 ± 2,49	76,94 ± 6,49	91,19 ± 2,89	NS	NS	NS
DI (min^-2 x pM^-1)	52,81 ± 8,02	135,38 ± 29,48	39,13 ± 16,19	0.043	0.043	NS
alpha = 0,05
Kruskal-Wallis test was used for between-group comparisons Bonferroni-corrected
SI was 51.3% higher in the ForePass group compared to the Semaglutide group;
SI was 71.6% higher in the ForePass group compared to the SHAM group.
Same results using Mann-Whitney U test
